# Supplementary material for: Correction Equation for Hemoglobin Values Obtained Using Point of Care Tests—A Step towards Realistic Anemia Burden Estimates
Source: Diagnostics (Basel). 2022 Dec 16;12(12):3191. doi: 10.3390/diagnostics12123191 (PMC9777045; doi:10.3390/diagnostics12123191)
Supplement: Supplementary file 1 [file diagnostics-12-03191-s001.zip]

Archive with 1 entries (1 files):
- diagnostics-2043315-supplementary.pdf
